# Supplementary material for: Hydrothermal Magnesium Alloy Extracts Modulate MicroRNA Expression in RAW264.7 Cells: Implications for Bone Remodeling
Source: J Funct Biomater. 2025 Aug 21;16(8):303. doi: 10.3390/jfb16080303 (PMC12387274; doi:10.3390/jfb16080303)
Supplement: Supplementary file 1 [file jfb-16-00303-s001.zip]

Archive with 1 entries (1 files):
- jfb-3786884-supplementary.pdf
